# Supplementary material for: Better Lunch Boxes: Testing the Feasibility and Acceptability of a Family-Based Pilot Intervention to Support Nutritious Home-Packed Lunches
Source: Children (Basel). 2025 Jun 6;12(6):739. doi: 10.3390/children12060739 (PMC12190890; doi:10.3390/children12060739)
Supplement: Supplementary file 1 [file children-12-00739-s001.zip]

Archive with 3 entries (3 files):
- BLB_Supplemental File S1.pdf
- Supplemental file S2_Interview Guide.pdf
- Supplemental file S3_Interview themes.pdf
